# Supplementary material for: A Comprehensive Sequence and Disease Correlation Analyses for the C-Terminal Region of CagA Protein of Helicobacter pylori
Source: PLoS One. 2009 Nov 6;4(11):e7736. doi: 10.1371/journal.pone.0007736 (PMC2768901; doi:10.1371/journal.pone.0007736)
Supplement: Table S1 — Full list of representative segments of EPIYA motifs Note: the values in the table are the frequencies of similar sequences, not the number of identical type sequences within a sequence. The highlighted segments are removed in Table 2. (0.02 MB XLS) [file pone.0007736.s001.xls]

## Sheet: S1
	Table S1. Full list of representative segments of EPIYA motifs
	Type	Freq.	Representative sequence
	AC	272	KELNAKLGNFNNNNNNGLKN..EPIYAKVNKKK
	AD	295	KELNEKLFGNSNNNNNGLKNNTEPIYAQVNKKK
	BC	262	TGQVASPEEPIYAQVAKKVNAKIDRLNQIASGLGGVGQAAG
	BD	281	TGQATSPEEPIYAQVAKKVSAKIDQLNEATS
	C	343	FPLKRHDKVDDLSKVGRSVSPEPIYATIDDLGGP
	D	284	AINRKIDRINKIASAGKGVGGFSGAGRSASPEPIYATIDFDEAN
	B'C	10	AGQAASPEEPIYAKVNKKK
	B'D	14	AGQATSPEEPIYAQVNKKK
	B''C	3	FPLKRHDKVDDLSKVGRSVSPEPIYAQVAKKVNAKIDRLNQIASGLGGVGQAAG
	B''D	19	AINRKIDRINKIASAGKGVGGFSGAGRSANPEPIYAQVARKVSAKIDQLNEATS
	C'	2	TGQVASPEPIYATIDDLGGP
	D'	2	GQATSPEEPIYATIDFDEAN
	C''	7	FPFSRLGRSDSSEPIYATIDDLGGSLKK
	D''	2	FPLKRHTKVDDLSKVGLSASPEPIYATIDFDEAN
	Total	1796
