# Supplementary material for: A Comprehensive Sequence and Disease Correlation Analyses for the C-Terminal Region of CagA Protein of Helicobacter pylori
Source: PLoS One. 2009 Nov 6;4(11):e7736. doi: 10.1371/journal.pone.0007736 (PMC2768901; doi:10.1371/journal.pone.0007736)
Supplement: Table S2 — Distribution of EPIYA motifs in segments A, B, C and D (0.02 MB XLS) [file pone.0007736.s002.xls]

## Sheet: S2
	Table S2. Distribution of EPIYA motifs in segments A, B, C and D
	Type				Distribution					Total
	A	560 EPIYA, 3 EPIYT, 2 EPIYV, 1 NPIYA, 1 EPKYA								567
	B,B',B''	460 EPIYA, 89 EPIYT, 23 ESIYA, 7 ESIYT, 2 EPVYA, 2 ELIYA, 2 EHIYA, 1(EPIYD,EPIYS,ETIYA,ESIYA)								589
	C,C',C''	349 EPIYA, 1 EPRYA, 1 KPIYA, 1 EPIYV								352
	D,D',D''	288 EPIYA								288
	Total									1796
