# Supplementary material for: A Comprehensive Sequence and Disease Correlation Analyses for the C-Terminal Region of CagA Protein of Helicobacter pylori
Source: PLoS One. 2009 Nov 6;4(11):e7736. doi: 10.1371/journal.pone.0007736 (PMC2768901; doi:10.1371/journal.pone.0007736)
Supplement: Table S3 — Unique CagA sequences and their sequence types (0.10 MB XLS) [file pone.0007736.s003.xls]

## Sheet: S3
	Table S3. Unique CagA sequences and their sequence types
	SeqNum	ANo	GI	Strain	Disease	Country	Length	seqType
	1	BAB87467	19910432	USA2754	G	USA	174	A
	2	BAB87472	19910442	Colombia83	G	Colombia	196	AB'B'BC
	3	AAC02083	2852367	JK252	X	Japan	253	AB'B'BD
	4	BAB87402	19910302	JapanK252	G	Japan	281	AB'B'BD
	5	BAF45300	122936651	Patient #02-148	GU	Japan	179	AB'B'D'
	6	AAG09904	9964265	CR51	G	Costa Rica	211	AB'BC
	7	AAG09902	9964261	CR49	G	Costa Rica	211	AB'BC
	8	BAB87454	19910406	ColombiaNA1994	G	Colombia	234	AB'BC
	9	BAB87456	19910410	Colombia26	GC	Colombia	275	AB'BC
	10	BAB87370	19910238	ATCC51407	X	USA	394	AB'BC
	11	ABF84591	107836722	HPAG1	GC	Sweden	1200	AB'BC
	12	BAB87471	19910440	Colombia82	G	Colombia	171	AB'BCC
	13	BAC81817	34014701	THP522(DU1)	DU	Japan	324	AB'BD
	14	BAC81812	34014691	THP342(GU2)	GU	Japan	324
	15	BAC10476	22335939	MK M-05	X	Japan	416
	16	BAC10474	22335932	MK M-03	X	Japan	418	A-ABD
	17	BAB20925	12225024	ATCC49503	X	USA	1165	AB'-C
	18	CAH55613	56311008	Z11	PU	China	95	AB
	19	CAH55617	56311016	Z33	X	China	96	AB
	20	CAL23518	124517119	Hp77-2	G	Greece	123	AB
	21	CAL23520	124517123	eva9-1	G	Greece	124	AB
	22	ABO33869	132535902	PD3515K	GC	Italy	172	AB
	23	AAV66532	55826998	HP 280	X	Malaysia	176	AB
	24	ABO32258	130750242	C30/L/D	X	Iran	245	AB
	25	ABO32259	130750266	C104/L/U	X	Iran	279	AB
	26	ABO32257	130750218	C16/L/U	X	Iran	283	AB
	27	BAC77006	31339272	China:079a	DU	China	326	AB
	56	BAB20914	12225002	J-16	GC	Japan	1230	ABB''D
	57	BAC10427	22335425	F55	G	Japan	1232	ABB''D
	58	BAC10425	22335417	F28	G	Japan	1238	ABB''D
	59	BAF45268	122936587	Patient #03-376	G	Japan	121	ABC
	60	CAL23515	124517113	Hp72	G	Greece	141	ABC
	61	CAL29804	124517131	Hp93	E	Greece	144	ABC
	62	ABO33886	132535936	PD351	X	Italy	145	ABC
	63	ABO33882	132535928	PD94	X	Italy	145	ABC
	64	ABO33881	132535926	PD6481K	GC	Italy	146	ABC
	65	ABO33876	132535916	PD2968K_1	GC	Italy	146	ABC
	66	ABO33873	132535910	PD3497K_1	GC	Italy	146	ABC
	67	ABO33884	132535932	PD492	X	Italy	147	ABC
	68	ABO33895	132535954	PD682	DU	Italy	148	ABC
	69	ABO33894	132535952	PD638	DU	Italy	148	ABC
	70	ABO33893	132535950	PD636	DU	Italy	148	ABC
	71	ABO33892	132535948	PD634	DU	Italy	148	ABC
	72	ABO33891	132535946	PD521	DU	Italy	148	ABC
	73	ABO33890	132535944	PD308	DU	Italy	148	ABC
	74	ABO33887	132535938	PD501	X	Italy	148	ABC
	75	ABO33878	132535920	PD3085K	GC	Italy	148	ABC
	76	ABO33889	132535942	PD488	X	Italy	149	ABC
	77	ABO33888	132535940	PD537	X	Italy	149	ABC
	78	CAK49203	124517001	alcag224	DU	Greece	154	ABC
	79	ABO33885	132535934	PD348	X	Italy	156	ABC
	80	CAL23521	124517125	eva9-2-1	G	Greece	156	ABC
	81	CAL23514	124517111	Hp35	G	Greece	156	ABC
	82	CAL23523	124517129	alcag115	G	Greece	157	ABC
	83	CAL23519	124517121	Hp92	E	Greece	157	ABC
	84	CAL23517	124517117	Hp77-5	G	Greece	157	ABC
	85	CAL23512	124517107	Hp95	E	Greece	157	ABC
	86	CAL23509	124517101	Hp30	E	Greece	157	ABC
	87	CAL23508	124517099	Hp6	E	Greece	157	ABC
	88	CAL23506	124517095	Hp89	G	Greece	157	ABC
	89	CAL23505	124517093	Hp5	E	Greece	157	ABC
	90	CAL23504	124517091	Hp75	G	Greece	157	ABC
	91	CAL23495	124517073	Hp80	G	Greece	157	ABC
	92	CAL23492	124517067	Hp24	E	Greece	157	ABC
	93	CAL23491	124517065	Hp19	E	Greece	157	ABC
	94	CAL23489	124517061	Hp91	E	Greece	157	ABC
	95	CAL23478	124517039	alcag4-1	DU	Greece	157	ABC
	96	CAK49223	124517234	alcag49	GU	Greece	157	ABC
	97	CAK49229	124517230	eva25	DU	Greece	157	ABC
	98	CAK49228	124517228	eva15	G	Greece	157	ABC
	99	CAK49227	124517226	eva8	G	Greece	157	ABC
	100	CAK49234	124517222	alcag184	DU	Greece	157	ABC
	101	CAK49231	124517210	alcag159	GU	Greece	157	ABC
	102	CAK49230	124517208	alcag118	DU	Greece	157	ABC
	103	CAK49236	124517035	eva19	G	Greece	157	ABC
	104	CAL29807	124517137	Hp18	E	Greece	158	ABC
	105	CAL29805	124517133	eva12-2-4	E	Greece	158	ABC
	106	CAL23522	124517127	alcag76	DU	Greece	158	ABC
	107	CAL23513	124517109	Hp45	G	Greece	158	ABC
	108	CAL23503	124517089	Hp94	E	Greece	158	ABC
	109	CAL23500	124517083	Hp97	E	Greece	158	ABC
	110	CAL23499	124517081	Hp90	G	Greece	158	ABC
	111	CAL23498	124517079	Hp88	G	Greece	158	ABC
	112	CAL23497	124517077	Hp83	G	Greece	158	ABC
	113	CAL23496	124517075	Hp81	G	Greece	158	ABC
	114	CAL23494	124517071	Hp78	G	Greece	158	ABC
	115	CAL23493	124517069	Hp29	G	Greece	158	ABC
	116	CAL23490	124517063	Hp12	G	Greece	158	ABC
	117	CAL23488	124517059	Hp96	E	Greece	158	ABC
	118	CAK49214	124517236	alcag113	GU	Greece	158	ABC
	119	CAK49226	124517206	alcag212	DU	Greece	158	ABC
	120	CAK49225	124517204	alcag177	G	Greece	158	ABC
	121	CAK49224	124517202	alcag166	DU	Greece	158	ABC
	122	CAK49222	124517033	alcag161	GU	Greece	158	ABC
	123	CAK49221	124517031	alcag37	DU	Greece	158	ABC
	124	CAK49219	124517027	alcag237	DU	Greece	158	ABC
	125	CAK49217	124517023	alcag154	DU	Greece	158	ABC
	126	CAK49216	124517021	alcag145	DU	Greece	158	ABC
	127	CAK49213	124517019	alcag102	E	Greece	158	ABC
	128	CAK49212	124517017	alcag84	DU	Greece	158	ABC
	129	CAK49209	124517011	alcag54	DU	Greece	158	ABC
	130	CAK49208	124517009	alcag50	DU	Greece	158	ABC
	131	CAK49205	124517003	alcag9	DU	Greece	158	ABC
	132	CAK49202	124516999	alcag244	G	Greece	158	ABC
	133	CAL29808	124517139	alcag7-7	G	Greece	159	ABC
	134	CAL29806	124517135	eva21	G	Greece	159	ABC
	135	CAL23511	124517105	Hp64	E	Greece	159	ABC
	136	CAL23510	124517103	Hp43	G	Greece	159	ABC
	137	CAL23507	124517097	Hp82	G	Greece	159	ABC
	138	CAL23501	124517085	alcag40-2	GU	Greece	159	ABC
	139	CAK49204	124517240	alcag40	GU	Greece	159	ABC
	140	CAK49215	124517238	alcag123	DU	Greece	159	ABC
	141	CAK49235	124517224	alcag73	E	Greece	159	ABC
	142	CAK49233	124517220	alcag10	DU	Greece	159	ABC
	143	CAK49232	124517218	alcag101	DU	Greece	159	ABC
	144	CAK49207	124517007	alcag42	DU	Greece	159	ABC
	145	CAK49220	124517029	alcag245	G	Greece	160	ABC
	146	CAK49218	124517025	alcag196	GU	Greece	160	ABC
	147	CAK49211	124517015	alcag81	E	Greece	160	ABC
	148	CAK49210	124517013	alcag80	GU	Greece	160	ABC
	149	CAK49206	124517005	alcag35	DU	Greece	160	ABC
	150	CAK49201	124516997	alcag144	E	Greece	160	ABC
	151	AAG09886	9964229	CR7	GC	Costa Rica	180	ABC
	152	AAG09893	9964243	CR21	GC	Costa Rica	188	ABC
	153	AAG09909	9964275	CR56	G	Costa Rica	189	ABC
	154	AAG09907	9964271	CR54	G	Costa Rica	189	ABC
	155	AAG09906	9964269	CR53	G	Costa Rica	189	ABC
	156	AAG09901	9964259	CR48	G	Costa Rica	189	ABC
	157	AAG09899	9964255	CR42	G	Costa Rica	189	ABC
	158	AAG09891	9964239	CR19	GC	Costa Rica	189	ABC
	159	AAG09897	9964251	CR35	G	Costa Rica	190	ABC
	160	AAG09892	9964241	CR20	GC	Costa Rica	190	ABC
	161	AAG09888	9964233	CR9	GC	Costa Rica	190	ABC
	162	AAG09885	9964227	CR6	GC	Costa Rica	190	ABC
	163	AAG09911	9964279	CR58	G	Costa Rica	191	ABC
	164	AAG09912	9964281	CR59	G	Costa Rica	192	ABC
	165	AAG09910	9964277	CR57	G	Costa Rica	192	ABC
	166	AAG09896	9964249	CR29	G	Costa Rica	192	ABC
	167	AAG09894	9964245	CR22	GC	Costa Rica	192	ABC
	168	AAG09889	9964235	CR12	GC	Costa Rica	192	ABC
	169	AAG09882	9964221	CR2	GC	Costa Rica	192	ABC
	170	ABO33865	132535894	PD5305K	GC	Italy	202	ABC
	171	ABO33870	132535904	PD3202K	GC	Italy	204	ABC
	172	ABO33864	132535892	PD4086K	GC	Italy	206	ABC
	173	ABO33868	132535900	PD5670K	GC	Italy	207	ABC
	174	BAB87428	19910354	Thailand8W	G	Thailand	207	ABC
	175	BAB87455	19910408	ColombiaNA2012	G	Colombia	208	ABC
	176	BAB87449	19910396	ColombiaNA1685	G	Colombia	208	ABC
	177	BAB87435	19910368	Alaska13	G	USA	208	ABC
	178	ABO33866	132535896	PD5951K_1	GC	Italy	209	ABC
	179	BAB87439	19910376	Alaska18	G	USA	209	ABC
	180	BAB87437	19910372	Alaska16	G	USA	209	ABC
	181	BAB87432	19910362	Alaska6	G	USA	209	ABC
	182	BAB87431	19910360	Alaska1	G	USA	209	ABC
	183	BAB87427	19910352	Thailand7W	G	Thailand	209	ABC
	184	BAB87466	19910430	USA2791	G	USA	210	ABC
	185	BAB87452	19910402	ColombiaNA1987	G	Colombia	210	ABC
	186	ABO33871	132535906	PD4123K	GC	Italy	212	ABC
	187	AAL28092	16755776	97551	X	Ireland	212	ABC
	188	BAB87438	19910374	Alaska17	G	USA	214	ABC
	189	BAB87436	19910370	Alaska15	G	USA	214	ABC
	190	BAB87434	19910366	Alaska12	G	USA	214	ABC
	191	BAB87450	19910398	ColombiaNA1769	G	Colombia	216	ABC
	192	ABO33872	132535908	PD4467K	GC	Italy	217	ABC
	193	BAB87433	19910364	Alaska7	G	USA	225	AB-C
	194	BAB87462	19910422	USA35	G	USA	252	ABC
	195	BAB87442	19910382	Arizona2	G	USA	252	ABC
	196	BAB87465	19910428	Kazak3	G	Kazakhstan	253	ABC
	197	BAB87463	19910424	Kazak1	G	Kazakhstan	254	ABC
	198	BAB87441	19910380	Arizona1	G	USA	254	ABC
	199	BAB87461	19910420	Italy329	GC	Italy	255	ABC
	200	BAB87445	19910388	ColombiaNA1693	G	Colombia	255	ABC
	201	BAB87457	19910412	Colombia69	GC	Colombia	256	ABC
	202	BAB87451	19910400	ColombiaNA1770	G	Colombia	256	ABC
	203	AAL86902	19338972	CH-CTX1	X	Chile	267	ABC
	204	AAF35341	7021429	India91	X	India	408	ABC
	205	BAB20924	12225022	ATCC43579	X	USA	1179	ABC
	206	AAF63759	7547016	SS1	G	China	1179	ABC
	207	BAC10434	22335785	OK112	G	Japan	1180	ABC
	208	AAR03909	37811837	Ca73	X	Sweden	1181	ABC
	209	AAR03970	37811905	Du23:2	X	Sweden	1182	ABC
	210	P55746	2498231		X	X	1182	ABC
	211	BAD51760	52693814	OK185	DU	Japan	1183	ABC
	212	BAD51758	52693810	OK180	DU	Japan	1183	ABC
	213	BAD51752	52693798	OK144	DU	Japan	1183	ABC
	214	BAD51751	52693796	OK139	G	Japan	1183	ABC
	215	BAD51750	52693794	OK130	DU	Japan	1183	ABC
	216	BAD51756	52693806	OK160	G	Japan	1183	ABC
	217	AAC32880	3452458	15818	X	Austria	1183	ABC
	218	BAD51763	52693820	OK197	DU	Japan	1184	ABC
	219	BAD51753	52693800	OK155	G	Japan	1184	ABC
	220	AAY18598	62871425	P310	X	X	1186	ABC
	221	P55980	2498230		X	X	1186	ABC
	222	NP_207343	15645173	26695	G	USA	1186	ABC
	223	BAD51766	52693826	OK210	DU	Japan	1188	ABC
	224	BAD51761	52693816	OK187	DU	Japan	1189	ABC
	225	AAX16013	60265769	147C	X	X	1190	ABC
	226	AAR03881	37811806	Ca52	X	Sweden	1198	ABC
	227	BAB87468	19910434	Colombia113	GC	Colombia	272	ABCB''CC
	228	ABO33880	132535924	PD5994K	GC	Italy	176	ABCC
	229	ABO33874	132535912	PD3497K_2	GC	Italy	179	ABCC
	230	ABO33883	132535930	PD335	X	Italy	181	ABCC
	231	ABO33877	132535918	PD2968K_2	GC	Italy	181	ABCC
	232	ABO33879	132535922	PD3780K	GC	Italy	186	ABCC
	233	CAL23480	124517043	Hp59	G	Greece	190	ABCC
	234	CAL23487	124517057	Hp87	G	Greece	191	ABCC
	235	CAL23485	124517053	Hp101	E	Greece	191	ABCC
	236	CAL23484	124517051	Hp100	G	Greece	191	ABCC
	237	CAL23482	124517047	eva14	GC	Greece	191	ABCC
	238	CAL23481	124517045	Hp63	G	Greece	191	ABCC
	239	CAK49197	124517244	alcag148	E	Greece	191	ABCC
	240	CAK49196	124517242	alcag193	GU	Greece	191	ABCC
	241	CAK49199	124516993	alcag223	G	Greece	191	ABCC
	242	CAK49194	124516989	alcag216	DU	Greece	192	ABCC
	243	CAL29809	124517141	alcag7-5	G	Colombia	193	ABCC
	244	CAL23502	124517087	alcag40-4	GU	Greece	193	ABCC
	245	CAL23483	124517049	Hp99	G	Greece	193	ABCC
	246	CAL23477	124517037	alex110	G	Greece	193	ABCC
	247	CAK49198	124517246	alcag132	GU	Greece	193	ABCC
	248	CAK49193	124517216	alcag163	DU	Greece	193	ABCC
	249	CAK49192	124517214	alcag146	DU	Greece	193	ABCC
	250	CAK49195	124516991	alcag182	DU	Greece	193	ABCC
	251	CAL23486	124517055	Hp68	G	Greece	194	ABCC
	252	BAB87448	19910394	ColombiaNA1768	G	Colombia	203	ABC''C''
	253	BAB87447	19910392	ColombiaNA1766	G	Colombia	203	ABC''C''
	254	BAB87446	19910390	ColombiaNA1764	G	Colombia	203	ABC''C''
	255	AAG09895	9964247	CR23	GC	Costa Rica	223	ABCC
	256	AAG09900	9964257	CR43	G	Costa Rica	224	ABCC
	257	AAG09887	9964231	CR8	GC	Costa Rica	224	ABCC
	258	AAG09883	9964223	CR4	GC	Costa Rica	224	ABCC
	259	AAG09898	9964253	CR38	G	Costa Rica	225	ABCC
	260	AAG09908	9964273	CR55	G	Costa Rica	226	ABCC
	261	AAG09905	9964267	CR52	G	Costa Rica	226	ABCC
	262	AAG09890	9964237	CR13	GC	Costa Rica	226	ABCC
	263	AAG09884	9964225	CR5	GC	Costa Rica	226	ABCC
	264	AAG09881	9964219	CR1	GC	Costa Rica	226	ABCC
	265	BAC07548	22266683	F501	X	X	234	ABCC
	266	ABO33867	132535898	PD5951K_2	GC	Italy	243	ABCC
	267	BAB87440	19910378	Alaska19	G	USA	243	ABCC
	268	BAB87453	19910404	ColombiaNA1990	G	Colombia	244	ABCC
	269	AAV66531	55826984	HP 594	X	Malaysia	245	ABCC
	270	BAB87469	19910436	Colombia154	GC	Colombia	248	ABCC
	271	BAB87470	19910438	Colombia271	GC	Colombia	249	ABCC
	272	BAB87460	19910418	Colombia170	GC	Colombia	275	ABCC
	273	BAB87464	19910426	Kazak2	G	Kazakhstan	289	ABCC
	274	BAB87458	19910414	Colombia144	GC	Colombia	289	ABCC
	275	BAB87443	19910384	ColombiaNA1688	G	Colombia	290	ABCC
	276	AAF35342	7021431	India99	X	India	441	ABCC
	277	AAF35340	7021427	India41	X	India	445	ABCC
	278	BAD51747	52693788	OK111	G	Japan	1214	ABCC
	279	BAC10428	22335429	F79	GU	Japan	1216	ABCC
	280	BAE97702	110292859	OK310	GC	Japan	1216	ABCC
	281	ABJ98436	116294923	3K	X	India	1219	ABCC
	282	ABO33875	132535914	PD3497K_3	GC	Italy	213	ABCCC
	283	CAL23479	124517041	alcag4-4	DU	Greece	225	ABCCC
	284	CAK49190	124517248	alcag4	GU	Greece	225	ABCCC
	285	CAK49189	124516977	alcag202	GU	Greece	225	ABCCC
	286	AAL28093	16755778	97553	X	Ireland	280	ABCCC
	287	AAB58747	2150122	ATCC43526	X	USA	1247	ABCCC
	288	AAF17598	6573222	NCTC 11637	G	USA	1247	ABCCC
	289	BAC10432	22335447	OK107	G	Japan	1251	ABCCC
	290	BAD51757	52693808	OK168	DU	Japan	1251	ABCCC
	291	BAE97700	110292855	OK308	GC	Japan	1251	ABCCC
	292	BAB87459	19910416	Colombia145	GC	Colombia	357	ABCCCC
	293	BAC10436	22335792	F202-1	X	Japan	495	ABCCCCC
	294	AAR03939	37811871	Du52:2	X	Sweden	1320	ABCCCCC
	295	BAF45303	122936657	Patient #04-140	GC	Japan	117	ABD
	296	BAF45270	122936591	Patient #04-16	DU	Japan	119	ABD
	297	BAF45267	122936585	Patient #04-474	G	Japan	121	ABD
	298	CAH55611	56311004	Z4	X	China	122	AB'D
	299	BAF45287	122936625	Patient #04-266	GU	Japan	122	ABD
	300	BAF45266	122936583	Patient #04-306	G	Japan	123	ABD
	301	BAF45307	122936665	Patient #04-210	GC	Japan	126	ABD
	302	BAF45286	122936623	Patient #04-512	DU	Japan	126	ABD
	303	BAF45264	122936579	Patient #04-416	G	Japan	126	ABD
	304	BAF45260	122936571	Patient #05-70	GC	Japan	129	ABD
	305	BAF45304	122936659	Patient #04-288	GC	Japan	130	ABD
	306	BAF45302	122936655	Patient #04-304	MALT	Japan	130	ABD
	307	BAF45282	122936615	Patient #04-156	DU	Japan	130	ABD
	308	BAF45263	122936577	Patient #04-274	G	Japan	130	ABD
	309	BAF45298	122936647	Patient #04-396	GU	Japan	131	ABD
	310	BAF45274	122936599	Patient #04-392	DU	Japan	133	ABD
	311	CAH55620	56311022	Z50	X	China	135	ABD
	312	CAH55619	56311020	Z47	X	China	135	ABD
	313	CAH55618	56311018	Z37	X	China	135	ABD
	314	CAH55616	56311014	Z28	G	China	135	ABD
	315	CAH55615	56311012	Z23	X	China	135	ABD
	316	CAH55614	56311010	Z19	X	China	135	ABD
	317	CAH55612	56311006	Z7	G	China	135	ABD
	318	BAF45285	122936621	Patient #04-38	DU	Japan	135	ABD
	319	BAF45275	122936601	Patient #04-164	DU	Japan	135	ABD
	320	BAF45290	122936631	Patient #04-72	GU	Japan	136	ABD
	321	BAF45277	122936605	Patient #04-276	DU	Japan	136	ABD
	322	BAF45273	122936597	Patient #02-559	DU	Japan	137	ABD
	323	BAF45295	122936641	Patient #04-518	GU	Japan	140	ABD
	324	BAF45294	122936639	Patient #04-366	GU	Japan	140	ABD
	325	BAF45289	122936629	Patient #04-232	GU	Japan	141	ABD
	326	BAF45278	122936607	Patient #04-116	DU	Japan	142	ABD
	327	BAF45279	122936609	Patient #04-370	DU	Japan	143	ABD
	328	BAF45271	122936593	Patient #04-526	DU	Japan	143	ABD
	329	BAF45301	122936653	Patient #04-378	GU	Japan	145	ABD
	330	BAF45299	122936649	Patient #04-236	GU	Japan	145	ABD
	331	BAF45305	122936661	Patient #04-494	GC	Japan	146	ABD
	332	BAF45292	122936635	Patient #04-334	GU	Japan	147	ABD
	333	BAF45280	122936611	Patient #02-596	DU	Japan	147	ABD
	334	BAF45269	122936589	Patient #04-570	G	Japan	149	ABD
	335	BAF45265	122936581	Patient #02-295	G	Japan	151	ABD
	336	BAF45297	122936645	Patient #04-264	GU	Japan	152	ABD
	337	BAF45296	122936643	Patient #03-166	GU	Japan	152	ABD
	338	BAF45276	122936603	Patient #04-456	DU	Japan	152	ABD
	339	BAF45306	122936663	Patient #02-160	GC	Japan	161	ABD
	340	BAF45262	122936575	Patient #02-211	G	Japan	162	ABD
	341	BAF45288	122936627	Patient #02-241	GU	Japan	163	ABD
	342	ABG89385	110747122		X	China	172	ABD
	343	BAF45272	122936595	Patient #03-530	DU	Japan	176	ABD
	344	BAF45284	122936619	Patient #03-276b	DU	Japan	178	ABD
	345	BAF45293	122936637	Patient #03-292	GU	Japan	180	ABD
	346	BAF45261	122936573	Patient #02-248	G	Japan	188	ABD
	347	BAF45281	122936613	Patient #02-599	DU	Japan	189	ABD
	348	AAS67294	45511561	Hong Kong	X	China	193	ABD
	349	BAB87417	19910332	HongKong209	G	China	198	ABD
	350	BAB87411	19910320	Korea23	GC	Korea	198	ABD
	351	BAB87410	19910318	Korea12	GC	Korea	199	ABD
	352	BAB87422	19910342	Vietnam2692	G	Viet Nam	200	ABD
	353	BAB87412	19910322	Taiwan175	G	China	200	ABD
	354	BAB87408	19910314	Korea7	GC	Korea	200	ABD
	355	BAB87415	19910328	Taiwan190	G	China	201	ABD
	356	BAB87409	19910316	Korea9	GC	Korea	201	ABD
	357	BAB87407	19910312	Korea2-3	G	Korea	201	ABD
	358	BAB87429	19910356	Thailand13A	G	Thailand	204	ABD
	359	BAB87419	19910336	HongKong222	G	China	204	ABD
	360	BAB87430	19910358	Thailand15A	G	Thailand	205	ABD
	361	BAB87416	19910330	Taiwan198	G	China	205	ABD
	362	BAB87414	19910326	Taiwan188	G	China	205	ABD
	363	BAB87413	19910324	Taiwan179	G	China	205	ABD
	364	BAB87425	19910348	Vietnam2706	G	Viet Nam	207	ABD
	365	BAB87424	19910346	Vietnam2705	G	Viet Nam	207	ABD
	366	BAB87423	19910344	Vietnam2704	G	Viet Nam	207	ABD
	367	BAB87418	19910334	HongKong218	G	China	207	ABD
	368	BAB87426	19910350	Thailand4A	G	Thailand	208	ABD
	369	BAB87406	19910310	JapanO873	G	Japan	208	ABD
	370	BAB87405	19910308	JapanO552	G	Japan	208	ABD
	371	BAB87421	19910340	HongKong246	G	China	212	ABD
	372	BAB87420	19910338	HongKong230	G	China	212	ABD
	373	AAV66530	55826965	HP 167	X	Malaysia	215	ABD
	374	AAC02082	2852365	JK25	X	Japan	217	ABD
	375	BAB87401	19910300	JapanK217	G	Japan	243	ABD
	376	BAB87388	19910274	JapanK47	GU	Japan	243	ABD
	377	BAB87384	19910266	JapanK42	GC	Japan	243	ABD
	378	BAB87383	19910264	JapanK41	DU	Japan	243	ABD
	379	BAB87391	19910280	JapanK61	G	Japan	244	ABD
	380	BAB87378	19910254	JapanK30	DU	Japan	244	ABD
	381	BAB87403	19910304	JapanK260	GC	Japan	245	ABD
	382	BAB87400	19910298	JapanK101	DU	Japan	245	ABD
	383	BAB87399	19910296	JapanK96	GC	Japan	245	ABD
	384	BAB87398	19910294	JapanK89	G	Japan	245	ABD
	385	BAB87397	19910292	JapanK85	GU	Japan	245	ABD
	386	BAB87395	19910288	JapanK80	G	Japan	245	ABD
	387	BAB87393	19910284	JapanK69	GC	Japan	245	ABD
	388	BAB87389	19910276	JapanK48	DU	Japan	245	ABD
	389	BAB87387	19910272	JapanK46	G	Japan	245	ABD
	390	BAB87386	19910270	JapanK44	G	Japan	245	ABD
	391	BAB87385	19910268	JapanK43	G	Japan	245	ABD
	392	BAB87382	19910262	JapanK35	DU	Japan	245	ABD
	393	BAB87381	19910260	JapanK34	GC	Japan	245	ABD
	394	BAB87379	19910256	JapanK31	G	Japan	245	ABD
	395	BAB87377	19910252	JapanK26	GU	Japan	245	ABD
	396	BAB87376	19910250	JapanK25	DU	Japan	245	ABD
	397	BAB87375	19910248	JapanK18	G	Japan	245	ABD
	398	BAB87373	19910244	JapanK12	G	Japan	245	ABD
	399	BAB87372	19910242	JapanK9	GU	Japan	245	ABD
	400	BAB87371	19910240	JapanK1	GU	Japan	245	ABD
	401	BAB87396	19910290	JapanK83	GC	Japan	246	ABD
	402	BAB87390	19910278	JapanK55	GC	Japan	246	ABD
	403	BAB87380	19910258	JapanK32	GU	Japan	246	ABD
	404	ABM97495	124263236	JS0603	DU	China	298	ABD
	405	BAC81806	34014679	THP465(GP1)	G	Japan	302	ABD
	406	BAC81821	34014709	THP464(DU5)	DU	Japan	304	ABD
	407	BAC81819	34014705	THP585(DU3)	DU	Japan	304	ABD
	408	BAC81816	34014699	THP428(GU6)	GU	Japan	304	ABD
	409	BAC81814	34014695	THP385(GU4)	GU	Japan	304	ABD
	410	BAC81809	34014685	THP1771(GP4)	X	Japan	304	ABD
	411	BAC81808	34014683	THP356(GP3)	X	Japan	304	ABD
	412	BAC81804	34014675	THP437(CG5)	G	Japan	304	ABD
	413	BAC81801	34014669	THP445(CG2)	G	Japan	304	ABD
	414	BAC81798	34014663	THP1477(ML5)	MALT	Japan	304	ABD
	415	BAC81793	34014653	THP1659(GC6)	GC	Japan	304	ABD
	416	BAC81792	34014651	THP1632(GC5)	GC	Japan	304	ABD
	417	BAC81791	34014649	THP1730(GC4)	GC	Japan	304	ABD
	418	BAC81790	34014647	THP455(GC3)	GC	Japan	304	ABD
	419	BAC81789	34014645	THP463(GC2)	GC	Japan	304	ABD
	420	BAC81787	34014641	TN2(GU1)	GU	Japan	304	ABD
	421	BAC81822	34014711	THP432(DU6)	DU	Japan	305	ABD
	422	BAC81815	34014697	THP418(GU5)	GU	Japan	305	ABD
	423	BAC81811	34014689	THP1756(GP6)	X	Japan	305	ABD
	424	BAC81810	34014687	THP1779(GP5)	X	Japan	305	ABD
	425	BAC81805	34014677	THP444(CG6)	G	Japan	305	ABD
	426	BAC81800	34014667	THP405(CG1)	G	Japan	305	ABD
	427	BAC81797	34014661	THP1475(ML4)	MALT	Japan	305	ABD
	428	BAC81796	34014659	THP1260(ML3)	MALT	Japan	305	ABD
	429	BAC81795	34014657	THP221(ML2)	MALT	Japan	305	ABD
	430	BAC81794	34014655	M3(ML1)	X	Japan	305	ABD
	431	BAC81788	34014643	THP349(GC1)	GC	Japan	305	ABD
	432	ABM97494	124263234	JS0602	DU	China	309	ABD
	433	BAC81799	34014665	M2(ML6)	X	Japan	310	ABD
	434	ABM90639	124108022	JS0601	GU	China	317	ABD
	435	BAC10446	22335830	F47	X	Japan	337	ABD
	436	BAC10484	22335968	OK100	X	Japan	339	ABD
	437	BAC10466	22335903	MK F-06	X	Japan	341	ABD
	438	BAC10490	22335989	OK131	X	Japan	342	ABD
	439	BAC10463	22335893	MK F-03	X	Japan	342	ABD
	440	BAC10494	22336004	OK146	X	Japan	343	ABD
	441	BAC10465	22335899	MK F-05	X	Japan	343	ABD
	442	BAC10470	22335918	MK F-10	X	Japan	344	ABD
	443	BAC10471	22335922	MK F-11	X	Japan	346	ABD
	444	BAC10467	22335907	MK F-07	X	Japan	346	ABD
	445	BAC10459	22335879	FGC141-1	X	Japan	346	ABD
	446	BAC10439	22335804	F30	X	Japan	346	ABD
	447	BAC10458	22335875	FGC118-1	X	Japan	346	ABD
	448	BAC10438	22335800	F25	X	Japan	346	ABD
	449	BAC10472	22335925	MK M-01	X	Japan	347	ABD
	450	BAC10456	22335867	FGC057-1	X	Japan	348	ABD
	451	BAC10454	22335859	F87	X	Japan	348	ABD
	452	BAC10451	22335849	F73	X	Japan	348	ABD
	453	BAC10447	22335833	F51	X	Japan	348	ABD
	454	BAC10443	22335818	F43	X	Japan	348	ABD
	455	BAC10442	22335814	F41	X	Japan	348	ABD
	456	BAC10441	22335810	F35	X	Japan	348	ABD
	457	BAC10440	22335807	F33	X	Japan	348	ABD
	458	BAC77000	31339260	China:018a	G	China	348	ABD
	459	BAC77010	31339280	China:105a	G	China	349	ABD
	460	BAC77009	31339278	China:103a	DU	China	349	ABD
	461	BAC10475	22335936	MK M-04	X	Japan	349	ABD
	462	BAC10468	22335911	MK F-08	X	Japan	349	ABD
	463	BAC77001	31339262	China:028a	DU	China	350	ABD
	464	BAC10461	22335887	MK F-01	X	Japan	350	ABD
	465	BAC10480	22335954	MK M-09	X	Japan	350	ABD
	466	BAC10473	22335928	MK M-02	X	Japan	350	ABD
	467	BAC77016	31339292	China:125a	DU	China	351	ABD
	468	BAC77011	31339282	China:106a	DU	China	351	ABD
	469	BAC77004	31339268	China:071b	G	China	351	ABD
	470	BAC10478	22335946	MK M-07	X	Japan	351	ABD
	471	BAC77015	31339290	China:122b	DU	China	351	ABD
	472	BAC10482	22335960	MK M-11	X	Japan	351	ABD
	473	BAC77012	31339284	China:108a	G	China	352	ABD
	474	BAC77005	31339270	China:073b	G	China	352	ABD
	475	BAC77002	31339264	China:038a	G	China	352	ABD
	476	BAC10498	22336020	OK200	X	Japan	352	ABD
	477	BAC10491	22335993	OK134	X	Japan	352	ABD
	478	BAC10485	22335971	OK103	X	Japan	352	ABD
	479	BAC10481	22335957	MK M-10	X	Japan	352	ABD
	480	BAC10479	22335950	MK M-08	X	Japan	352	ABD
	481	BAC10469	22335915	MK F-09	X	Japan	352	ABD
	482	BAC77017	31339294	China:128a	G	China	352	ABD
	483	BAC77014	31339288	China:120a	DU	China	352	ABD
	484	BAC77013	31339286	China:113b	DU	China	352	ABD
	485	BAC77008	31339276	China:102a	DU	China	352	ABD
	486	BAC10483	22335964	OK099	X	Japan	352	ABD
	487	BAC10457	22335871	FGC058-1	X	Japan	355	ABD
	488	BAC77007	31339274	China:101b	DU	China	358	ABD
	489	BAC77003	31339266	China:067a	DU	China	358	ABD
	490	BAB20916	12225006	J-187	G	Japan	1163	AB'D
	491	ABC41119	83701034	MEL-HP27	X	China	1169	ABD
	492	BAC10426	22335421	F36	G	Japan	1170	ABD
	493	BAB20928	12225030	J-566	GC	Japan	1170	ABD
	494	BAE97699	110292853	OK306	GC	Japan	1170	ABD
	495	BAD51745	52693784	F57	X	Japan	1170	ABD
	496	BAB20917	12225008	J-198	G	Japan	1171	ABD
	497	BAE97703	110292861	OK311	GC	Japan	1171	ABD
	498	AAK54719	14161362	CAPM N111	X	China	1171	ABD
	499	BAC10435	22335789	OK129	G	Japan	1172	ABD
	500	BAC10431	22335443	OK101	G	Japan	1172	ABD
	501	BAC10421	22335402	F16	G	Japan	1172	ABD
	502	BAC10420	22335397	F15	G	Japan	1172	ABD
	503	BAB20929	12225032	J-578	GC	Japan	1172	ABD
	504	BAB20920	12225014	J-230	PU	Japan	1172	ABD
	505	BAB20919	12225012	J-216	PU	Japan	1172	ABD
	506	BAE97708	110292871	OK317	GC	Japan	1172	ABD
	507	BAE97704	110292863	OK312	GC	Japan	1172	ABD
	508	BAE97697	110292849	OK302	GC	Japan	1172	ABD
	509	BAE97696	110292847	OK301	GC	Japan	1172	ABD
	510	BAD51755	52693804	OK159	G	Japan	1172	ABD
	511	BAD51744	52693782	F37	G	Japan	1172	ABD
	512	BAD51742	52693778	F23	X	Japan	1172	ABD
	513	AAK54720	14161364	CAPM N93	X	China	1172	ABD
	514	AAZ23952	71143460	CPY2052	X	Japan	1173	ABD
	515	AAF17597	6573220	GC401(F32)	GC	Japan	1173	ABD
	516	BAD51754	52693802	OK158	DU	Japan	1173	ABD
	517	BAD51767	52693828	OK212	X	Japan	1173	ABD
	518	AAF82477	9049778	CAPM N62	X	China	1173	ABD
	519	BAD13880	46091436	F32	GC	Japan	1173	ABD
	520	BAC10419	22335393	F13	G	Japan	1175	ABD
	521	AAM88613	22121671	CPY3401	X	Japan	1176	ABD
	522	BAB20918	12225010	J-207	PU	Japan	1176	ABD
	523	BAB20915	12225004	J-149	G	Japan	1176	ABD
	524	BAE97706	110292867	OK314	GC	Japan	1176	ABD
	525	BAE97705	110292865	OK313	GC	Japan	1176	ABD
	526	BAE97701	110292857	OK309	GC	Japan	1176	ABD
	527	BAD51765	52693824	OK206	X	Japan	1176	ABD
	528	BAD51749	52693792	OK118	G	Japan	1176	ABD
	529	BAB20921	12225016	J-241	G	Japan	1177	ABD
	530	BAE97707	110292869	OK316	GC	Japan	1177	ABD
	531	BAE97698	110292851	OK305	GC	Japan	1177	ABD
	532	BAD51762	52693818	OK194	G	Japan	1177	ABD
	533	BAD51743	52693780	F24	X	Japan	1177	ABD
	534	BAC10433	22335450	OK109	G	Japan	1178	ABD
	535	BAD51748	52693790	OK113	DU	Japan	1182	ABD
	536	BAB20922	12225018	J-248	PU	Japan	1186	AB-D
	537	BAD51764	52693822	OK204	DU	Japan	1188	ABD
	538	BAC10448	22335837	F56	X	Japan	513	ABD-ABD
	539	BAC10462	22335890	MK F-02	X	Japan	482	ABD-BD
	540	BAC10429	22335434	F80	DU	Japan	1222	AB-D''D''
	541	BAD51746	52693786	F75	X	Japan	1242	ABD-D
	542	CAL23516	124517115	Hp51	G	Greece	125	A-C
	543	AAL28091	16755774	1091	X	Ireland	176	A-C
	544	BAB87444	19910386	ColombiaNA1692	G	Colombia	198	A-C''
	545	AAG09913	9964283	CR61	G	Costa Rica	171	AC'C
	546	AAG09903	9964263	CR50	G	Costa Rica	171	AC'C
	547	CAK49191	124517212	alcag3	DU	Greece	221	A-CCC
	548	BAC81807	34014681	THP474(GP2)	G	Japan	249	AD'
	549	BAC10422	22335406	F17	G	Japan	1275	A-ABD
	550	AAC02085	2852371	JK22	X	Japan	253	A-B''D
	551	BAF45291	122936633	Patient #04-220	GU	Japan	147	A-C
	552	NP_223213	15611562	J99	DU	USA	1167	A-C
	553	Q9ZLT1	12229773		X	X	1167	A-C
	554	BAC81820	34014707	THP343(DU4)	DU	Japan	285	A-D
	555	BAC81813	34014693	THP367(GU3)	GU	Japan	285	A-D
	556	BAC10444	22335822	F44	X	Japan	329	A-D
	557	BAC10488	22335982	OK119	X	Japan	333	A-D
	558	ABJ90452	116248626	SPHTUMS-1	DU	Iran	184	C
	559	ABF74612	104767875		X	Iran	186	C
	560	CAA49632	394915	G39	X	Italy	68	CC
