# Supplementary material for: A Comprehensive Sequence and Disease Correlation Analyses for the C-Terminal Region of CagA Protein of Helicobacter pylori
Source: PLoS One. 2009 Nov 6;4(11):e7736. doi: 10.1371/journal.pone.0007736 (PMC2768901; doi:10.1371/journal.pone.0007736)
Supplement: Table S7 — Distribution of the first four amino acids following EPIYA motifs (0.02 MB XLS) [file pone.0007736.s007.xls]

## Sheet: S7
	Table S7. Distribution of the first four amino acids following EPIYA motifs
	Type	From sequences involving EPIYA-C		From sequences involving EPIYA-D
		Occurrence and Short segment	Total	Occurrence and Short segment	Total
	A	222 KVNK, 28 QVNK, 12 EVNK, 3 QVAK, 3 KVIK, 2 KGYK, 1 QVKP, 1 KVEK	272	238 QVNK, 46 KVNK, 5 QVAK, 4 QVIK, 1 QVNQ, 1 QVNE	295
	B	260 QVAK, 2 KVAK	262	262 QVAK, 13 QVAR, 5 QIAK, 1 KVAK	281
	C/D	331 TIDD, 4 TIEE, 3 TIDE, 2 SIDD, 1 TIDG, 1 TIAE, 1 TIAD	343	283 TIDF, 1 TIDS	284
