# Supplementary material for: A Comprehensive Sequence and Disease Correlation Analyses for the C-Terminal Region of CagA Protein of Helicobacter pylori
Source: PLoS One. 2009 Nov 6;4(11):e7736. doi: 10.1371/journal.pone.0007736 (PMC2768901; doi:10.1371/journal.pone.0007736)
Supplement: Table S8 — Samples (from Japan) related to EPIYA-C (0.02 MB XLS) [file pone.0007736.s008.xls]

## Sheet: S8
	Table S8. Samples (from Japan) related to EPIYA-C
		Accession Number	Strain	Disease	Sequence Type
		BAD51759	OK181	G	AB
		BAF45268	Patient #03-376	G	ABC
		BAC10434	OK112	G	ABC
		BAD51760	OK185	DU	ABC
		BAD51758	OK180	DU	ABC
		BAD51752	OK144	DU	ABC
		BAD51751	OK139	G	ABC
		BAD51750	OK130	DU	ABC
		BAD51756	OK160	G	ABC
		BAD51763	OK197	DU	ABC
		BAD51753	OK155	G	ABC
		BAD51766	OK210	DU	ABC
		BAD51761	OK187	DU	ABC
		BAD51747	OK111	G	ABCC
		BAC10428	F79	GU	ABCC
		BAE97702	OK310	GC	ABCC
		BAC10432	OK107	G	ABCCC
		BAD51757	OK168	DU	ABCCC
		BAE97700	OK308	GC	ABCCC
		BAC10436	F202-1	N.A.	ABCCCCC
		BAF45291	Patient #04-220	GU	A-C
