# Supplementary material for: A Comprehensive Sequence and Disease Correlation Analyses for the C-Terminal Region of CagA Protein of Helicobacter pylori
Source: PLoS One. 2009 Nov 6;4(11):e7736. doi: 10.1371/journal.pone.0007736 (PMC2768901; doi:10.1371/journal.pone.0007736)
Supplement: Table S10 — The phylogenic tree of fragments ABCC (0.11 MB XLS) [file pone.0007736.s010.xls]

## Sheet: S10
	Table S10. The phylogenic tree of fragments ABCC
Phylogenic tree	ANo	StrainType	Disease	StrainName	Country
	CAK49197	ABCC	E	alcag148	Greece
	ABO33880	ABCC	GC	PD5994K	Italy
	CAL23487	ABCC	G	Hp87	Greece
	CAL23482	ABCC	GC	eva14	Greece
	BAE97702	ABCC	GC	OK310	Japan
	ABO33877	ABCC	GC	PD2968K_2	Italy
	BAB87458	ABCC	GC	Colombia144	Colombia
	CAL23477	ABCC	G	alex110	Greece
	CAL23483	ABCC	G	Hp99	Greece
	BAB87469	ABCC	GC	Colombia154	Colombia
	CAL23502	ABCC	GU	alcag40-4	Greece
	CAK49193	ABCC	DU	alcag163	Greece
	BAB87440	ABCC	G	Alaska19	USA
	CAL23484	ABCC	G	Hp100	Greece
	ABO33867	ABCC	GC	PD5951K_2	Italy
	BAB87464	ABCC	G	Kazak2	Kazakhstan
	CAK49198	ABCC	GU	alcag132	Greece
	CAK49195	ABCC	DU	alcag182	Greece
	CAL29809	ABCC	G	alcag7-5	Colombia
	BAD51747	ABCC	G	OK111	Japan
	CAK49196	ABCC	GU	alcag193	Greece
	AAG09895	ABCC	GC	CR23	Costa Rica
	CAK49199	ABCC	G	alcag223	Greece
	AAG09883	ABCC	GC	CR4	Costa Rica
	BAB87460	ABCC	GC	Colombia170	Colombia
	AAG09887	ABCC	GC	CR8	Costa Rica
	BAB87453	ABCC	G	ColombiaNA1990	Colombia
	AAG09900	ABCC	G	CR43	Costa Rica
	CAK49194	ABCC	DU	alcag216	Greece
	AAG09905	ABCC	G	CR52	Costa Rica
	BAB87443	ABCC	G	ColombiaNA1688	Colombia
	BAB87470	ABCC	GC	Colombia271	Colombia
	AAG09890	ABCC	GC	CR13	Costa Rica
	AAG09898	ABCC	G	CR38	Costa Rica
	AAG09881	ABCC	GC	CR1	Costa Rica
	AAG09908	ABCC	G	CR55	Costa Rica
	AAG09884	ABCC	GC	CR5	Costa Rica
	BAC10428	ABCC	GU	F79	Japan
	CAK49192	ABCC	DU	alcag146	Greece
	CAL23486	ABCC	G	Hp68	Greece
	CAL23481	ABCC	G	Hp63	Greece
	CAL23485	ABCC	E	Hp101	Greece
	ABO33874	ABCC	GC	PD3497K_2	Italy
	CAL23480	ABCC	G	Hp59	Greece
