# Supplementary material for: A Comprehensive Sequence and Disease Correlation Analyses for the C-Terminal Region of CagA Protein of Helicobacter pylori
Source: PLoS One. 2009 Nov 6;4(11):e7736. doi: 10.1371/journal.pone.0007736 (PMC2768901; doi:10.1371/journal.pone.0007736)
Supplement: Table S12 — The information of sequences without EPIYA-like motif (0.13 MB XLS) [file pone.0007736.s012.xls]

## Sheet: S12
Table S12. The information of sequences without EPIYA-like motif
SeqNum	ANo	GI	Strain	Disease	Country	Length
1	AAK60353	14388232	PD166K			36
2	AAK60355	14388236	PD195K			41
3	AAK60354	14388234	PD174K			41
4	AAK60352	14388230	PD161K			41
5	AAK60351	14388228	PD159K			41
6	AAK60350	14388226	PD145K			41
7	AAK60349	14388224	PD143K			41
8	AAK60346	14388218	PD97K			41
9	AAK60345	14388216	PD89K			41
10	AAK60344	14388214	PD88K			41
11	AAK60348	14388222	PD128K			43
12	ABA26019	75707115	CCUG 17874; NCTC 11638	gastritis		44
13	AAK60389	14388304	PD562			44
14	AAK60343	14388212	PD64K			44
15	AAK60393	14388312	PD485			46
16	AAK60392	14388310	PD511			46
17	AAK60391	14388308	PD537			46
18	AAK60390	14388306	PD258			46
19	AAK60388	14388302	PD551			46
20	AAK60387	14388300	PD261			46
21	AAK60386	14388298	PD296			46
22	AAK60385	14388296	PD331			46
23	AAK60384	14388294	PD345			46
24	AAK60383	14388292	PD348			46
25	AAK60382	14388290	PD374			46
26	AAK60381	14388288	PD395			46
27	AAK60380	14388286	PD495			46
56	AAN86020	27362702	Oroan 10		India: West Bengal	73
57	AAN86019	27362700	Oroan 1		India: West Bengal	73
58	AAN86018	27362698	Sant 69		India: West Bengal	73
59	AAN86017	27362696	Sant 67		India: West Bengal	73
60	AAN86016	27362694	Sant 64		India: West Bengal	73
61	AAN86015	27362692	Sant 53		India: West Bengal	73
62	AAN86014	27362690	Sant 4		India: West Bengal	73
63	AAO11693	27413471	G 31			73
64	AAO11692	27413469	DH 93			73
65	AAO11691	27413467	DH 60			73
66	AAO11690	27413465	DH 37			73
67	AAO11689	27413461	DH 29			73
68	AAO11688	27413457	DH 200			73
69	AAO11687	27413455	DH 140			73
70	AAO11686	27413453	DH 102			73
71	AAF43626	7248699	HongKong81		Hong Kong	73
72	AAF43625	7248697	HongKong77		Hong Kong	73
73	AAF43624	7248695	HU 54			73
74	AAF43622	7248691	PeruGJ3			73
75	AAF43621	7248689	PeruGJ8			73
76	AAF43620	7248687	PeruGJ6			73
77	AAF43619	7248685	PeruGJ2			73
78	AAF43614	7248675	Peru002B		Peru	73
79	BAB87328	19910154	Alaska7	gastritis	USA	73
80	BAB87369	19910236	Colombia90		Colombia	73
81	BAB87368	19910234	Colombia431		Colombia	73
82	BAB87367	19910232	Colombia114		Colombia	73
83	BAB87366	19910230	Colombia137		Colombia	73
84	BAB87365	19910228	USA2794		USA	73
85	BAB87364	19910226	USA2781		USA	73
86	BAB87363	19910224	USA2773		USA	73
87	BAB87362	19910222	USA2791	gastritis	USA	73
88	BAB87361	19910220	USA2754	gastritis	USA	73
89	BAB87360	19910218	Kazak3	gastritis	Kazakhstan	73
90	BAB87359	19910216	Kazak2	gastritis	Kazakhstan	73
91	BAB87358	19910214	Kazak1	gastritis	Kazakhstan	73
92	BAB87357	19910212	USA35	gastritis	USA	73
93	BAB87356	19910210	Italy329	gastric cancer	Italy	73
94	BAB87355	19910208	Colombia170	gastric cancer	Colombia	73
95	BAB87354	19910206	Colombia145	gastric cancer	Colombia	73
96	BAB87353	19910204	Colombia144	gastric cancer	Colombia	73
97	BAB87352	19910202	Colombia69	gastric cancer	Colombia	73
98	BAB87351	19910200	Colombia26	gastric cancer	Colombia	73
99	BAB87350	19910198	ColombiaNA2012	gastritis	Colombia	73
100	BAB87349	19910196	ColombiaNA1994	gastritis	Colombia	73
101	BAB87348	19910194	ColombiaNA1990	gastritis	Colombia	73
102	BAB87347	19910192	ColombiaNA1987	gastritis	Colombia	73
103	BAB87346	19910190	ColombiaNA1770	gastritis	Colombia	73
104	BAB87345	19910188	ColombiaNA1769	gastritis	Colombia	73
105	BAB87344	19910186	ColombiaNA1685	gastritis	Colombia	73
106	BAB87343	19910184	ColombiaNA1768	gastritis	Colombia	73
107	BAB87342	19910182	ColombiaNA1766	gastritis	Colombia	73
108	BAB87341	19910180	ColombiaNA1764	gastritis	Colombia	73
109	BAB87340	19910178	ColombiaNA1693	gastritis	Colombia	73
110	BAB87339	19910176	ColombiaNA1692	gastritis	Colombia	73
111	BAB87338	19910174	ColombiaNA1688	gastritis	Colombia	73
112	BAB87337	19910172	Arizona2	gastritis	USA	73
113	BAB87336	19910170	Arizona1	gastritis	USA	73
114	BAB87335	19910168	Alaska19	gastritis	USA	73
115	BAB87334	19910166	Alaska18	gastritis	USA	73
116	BAB87333	19910164	Alaska17	gastritis	USA	73
117	BAB87332	19910162	Alaska16	gastritis	USA	73
118	BAB87331	19910160	Alaska15	gastritis	USA	73
119	BAB87330	19910158	Alaska13	gastritis	USA	73
120	BAB87329	19910156	Alaska12	gastritis	USA	73
121	BAB87327	19910152	Alaska6	gastritis	USA	73
122	BAB87326	19910150	Alaska1	gastritis	USA	73
123	BAB87325	19910148	Thailand15A	gastritis	Thailand	73
124	BAB87324	19910146	Thailand13A	gastritis	Thailand	73
125	BAB87323	19910144	Thailand8W	gastritis	Thailand	73
126	BAB87322	19910142	Thailand7W	gastritis	Thailand	73
127	BAB87321	19910140	Thailand4A	gastritis	Thailand	73
128	BAB87320	19910138	Vietnam2706	gastritis	Viet Nam	73
129	BAB87319	19910136	Vietnam2705	gastritis	Viet Nam	73
130	BAB87318	19910134	Vietnam2704	gastritis	Viet Nam	73
131	BAB87317	19910132	Vietnam2692	gastritis	Viet Nam	73
132	BAB87316	19910130	HongKong246	gastritis	Hong Kong	73
133	BAB87315	19910128	HongKong230	gastritis	Hong Kong	73
134	BAB87314	19910126	HongKong222	gastritis	Hong Kong	73
135	BAB87313	19910124	HongKong218	gastritis	Hong Kong	73
136	BAB87312	19910122	HongKong209	gastritis	Hong Kong	73
137	BAB87311	19910120	Taiwan198	gastritis	Taiwan	73
138	BAB87310	19910118	Taiwan190	gastritis	Taiwan	73
139	BAB87309	19910116	Taiwan188	gastritis	Taiwan	73
140	BAB87308	19910114	Taiwan179	gastritis	Taiwan	73
141	BAB87307	19910112	Taiwan175	gastritis	Taiwan	73
142	BAB87306	19910110	Korea23	gastric cancer	South Korea	73
143	BAB87305	19910108	Korea12	gastric cancer	South Korea	73
144	BAB87304	19910106	Korea9	gastric cancer	South Korea	73
145	BAB87303	19910104	Korea7	gastric cancer	South Korea	73
146	BAB87302	19910102	Korea2-3	gastrits	South Korea	73
147	BAB87301	19910100	JapanO873	gastrits	Japan	73
148	BAB87300	19910098	JapanO552	gastrits	Japan	73
149	BAB87299	19910096	JapanK269	gastric cancer	Japan	73
150	BAB87298	19910094	JapanK260	gastric cancer	Japan	73
151	BAB87297	19910092	JapanK252	gastris	Japan	73
152	BAB87296	19910090	JapanK217	gastritis	Japan	73
153	BAB87295	19910088	JapanK101	duodenal ulcer	Japan	73
154	BAB87294	19910086	JapanK96	gastric cancer	Japan	73
155	BAB87293	19910084	JapanK89	gastritis	Japan	73
156	BAB87292	19910082	JapanK85	gastric ulcer	Japan	73
157	BAB87291	19910080	JapanK83	gastric cancer	Japan	73
158	BAB87290	19910078	JapanK80	gastritis	Japan	73
159	BAB87289	19910076	JapanK74	gastric cancer	Japan	73
160	BAB87288	19910074	JapanK69	gastric cancer	Japan	73
161	BAB87287	19910072	JapanK68	gastric cancer	Japan	73
162	BAB87286	19910070	JapanK61	gastritis	Japan	73
163	BAB87285	19910068	JapanK55	gastric cancer	Japan	73
164	BAB87284	19910066	JapanK48	duodenal ulcer	Japan	73
165	BAB87283	19910064	JapanK47	gastric ulcer	Japan	73
166	BAB87282	19910062	JapanK46	gastritis	Japan	73
167	BAB87281	19910060	JapanK44	gastritis	Japan	73
168	BAB87280	19910058	JapanK43	gastritis	Japan	73
169	BAB87279	19910056	JapanK42	gastric cancer	Japan	73
170	BAB87278	19910054	JapanK41	duodenal ulcer	Japan	73
171	BAB87277	19910052	JapanK35	duodenal ulcer	Japan	73
172	BAB87276	19910050	JapanK34	gastric cancer	Japan	73
173	BAB87275	19910048	JapanK32	gastric ulcer	Japan	73
174	BAB87274	19910046	JapanK31	gastritis	Japan	73
175	BAB87273	19910044	JapanK30	duodenal ulcer	Japan	73
176	BAB87272	19910042	JapanK26	gastric ulcer	Japan	73
177	BAB87271	19910040	JapanK25	duodenal ulcer	Japan	73
178	BAB87270	19910038	JapanK18	gastritis	Japan	73
179	BAB87269	19910036	JapanK14	gastric ulcer	Japan	73
180	BAB87268	19910034	JapanK12	gastritis	Japan	73
181	BAB87267	19910032	JapanK9	gastric ulcer	Japan	73
182	BAB87266	19910030	JapanK1	gastric ulcer	Japan	73
183	BAB87265	19910028	ATCC51407			73
184	AAO39035	28395161				78
185	CAC44467	14970914	from biopsy of Vietnamese gastritis patient 2		Viet Nam	78
186	CAB55486	5852055	Dutch 79		Netherlands	80
187	CAB55485	5852053	Chinese R59		China	80
188	CAB55484	5852051	Chinese R49		China	80
189	CAB55483	5852049	Chinese R48		China	80
190	CAB55482	5852047	Chinese R47		China	80
191	CAB55481	5852045	Chinese R40		China	80
192	CAB55480	5852043	Chinese R30		China	80
193	CAB55479	5852041	Chinese R29		China	80
194	CAB55478	5852039	Chinese R27		China	80
195	CAB55477	5852037	Chinese R13		China	80
196	CAB55476	5852035	Chinese F47		China	80
197	CAB55475	5852033	Dutch 79J		Netherlands	80
198	CAB55474	5852031	Dutch 79A		Netherlands	80
199	CAB55473	5852029	Dutch 419		Netherlands	80
200	CAB55472	5852027	Dutch 406		Netherlands	80
201	CAB55471	5852025	Dutch 392		Netherlands	80
202	CAB55470	5852023	Dutch 292		Netherlands	80
203	CAB55469	5852021	Dutch 27		Netherlands	80
204	CAB55468	5852019	Dutch 25		Netherlands	80
205	CAB55467	5852017	Dutch 161L		Netherlands	80
206	CAB55466	5852015	Dutch 161A		Netherlands	80
207	CAB55465	5852013	Dutch 137		Netherlands	80
208	CAB55464	5852011	Dutch 107		Netherlands	80
209	CAB55463	5852009	Dutch 239		Netherlands	80
210	CAB37822	4467779	NCTC 11638		Australia	81
211	CAB37821	4467777	NCTC 11637	gastritis	Australia	81
212	CAB55462	5852007	Chinese R59		China	81
213	CAB55461	5852005	Chinese R47		China	81
214	CAB55460	5852003	Chinese R49		China	81
215	CAB55459	5852001	Chinese R48		China	81
216	CAB55458	5851999	Chinese R40		China	81
217	CAB55457	5851997	Chinese R30		China	81
218	CAB55456	5851995	Chinese R29		China	81
219	CAB55455	5851993	Chinese R27		China	81
220	CAB55454	5851991	Chinese R13		China	81
221	CAB55453	5851989	Chinese F47		China	81
222	CAB55452	5851987	Dutch 79J		Netherlands	81
223	CAB55451	5851982	Dutch 79A		Netherlands	81
224	CAB55450	5851980	Dutch 419		Netherlands	81
225	CAB55449	5851978	Dutch 406		Netherlands	81
226	CAB55448	5851976	Dutch 392		Netherlands	81
227	CAB55447	5851974	Dutch 292		Netherlands	81
228	CAB55446	5851972	Dutch 79		Netherlands	81
229	CAB55445	5851970	Dutch 27		Netherlands	81
230	CAB55444	5851968	Dutch 25		Netherlands	81
231	CAB55443	5851966	Dutch 239		Netherlands	81
232	CAB55442	5851964	Dutch 161L		Netherlands	81
233	CAB55441	5851962	Dutch 161A		Netherlands	81
234	CAB55440	5851960	Dutch 137		Netherlands	81
235	CAB55439	5851958	Dutch 107		Netherlands	81
236	CAB37829	4467793	CC28		South Africa	81
237	CAB37828	4467791	5596		Gambia	81
238	CAB37827	4467789	96-228		USA:Alaska	81
239	CAB37826	4467787	5-1		Lithuania	81
240	CAB37825	4467785	97-42		China:Hong Kong	81
241	CAB37824	4467783	25		Netherlands	81
242	CAB37823	4467781	SS1	gastritis	Australia	81
243	CAB37820	4467775	96-232		USA:Alaska	81
244	CAB37819	4467773	R29		China	81
245	CAB37818	4467771	F32	gastric cancer	Japan	81
246	CAB37817	4467769	88-39		Thailand	81
247	CAB37816	4467767	J166		USA	81
248	CAB37815	4467765	Bo265		Germany	81
249	CAB37814	4467763	88-28		Thailand	81
250	CAB37813	4467761	#12		Guatemala	81
251	CAB37812	4467759	N6		France	81
252	BAC44262	26453932	HF-2			81
253	NP_757858	26553924	HF-2			81
254	AAF43623	7248693	Peru23B		Peru	88
255	ABA26015	75707111	CCUG 17874; NCTC 11638	gastritis		88
256	AAB81560	2558701	184			89
257	AAB81561	2558703	213			92
258	ABA26016	75707112	CCUG 17874; NCTC 11638	gastritis		92
259	AAF43609	7248665	Gambia4797		Gambia	93
260	AAF43608	7248663	Gambia4659			93
261	AAF43616	7248679	Peru35B		Peru	94
262	AAF42827	7229442	India19A			95
263	AAF42826	7229440	India18A			95
264	AAF42825	7229438	India17A			95
265	AAF42824	7229436	India10A			95
266	AAF42823	7229434	India9A			95
267	AAF42822	7229432	India7A			95
268	AAF42821	7229430	India3B			95
269	AAF43618	7248683	Peru8C		Peru	95
270	AAF43612	7248671	Guatemala88		Guatemala	95
271	CAB04219	3924758	Bristol N2			95
272	AAF43617	7248681	Peru4A		Peru	96
273	AAF43615	7248677	Peru34B		Peru	96
274	AAF43613	7248673	Peru24C		Peru	96
275	AAF43610	7248667	SAfrica19		South Africa	97
276	AAG09880	9964217	CR61	chronic gastritis-associated dyspepsia	Costa Rica	97
277	AAG09879	9964215	CR59	chronic gastritis-associated dyspepsia	Costa Rica	97
278	AAG09878	9964213	CR58	chronic gastritis-associated dyspepsia	Costa Rica	97
279	AAG09877	9964211	CR57	chronic gastritis-associated dyspepsia	Costa Rica	97
280	AAG09876	9964209	CR56	chronic gastritis-associated dyspepsia	Costa Rica	97
281	AAG09875	9964207	CR55	chronic gastritis-associated dyspepsia	Costa Rica	97
282	AAG09874	9964205	CR54	chronic gastritis-associated dyspepsia	Costa Rica	97
283	AAG09873	9964203	CR53	chronic gastritis-associated dyspepsia	Costa Rica	97
284	AAG09872	9964201	CR52	chronic gastritis-associated dyspepsia	Costa Rica	97
285	AAG09871	9964199	CR51	chronic gastritis-associated dyspepsia	Costa Rica	97
286	AAG09870	9964197	CR50	chronic gastritis-associated dyspepsia	Costa Rica	97
287	AAG09869	9964195	CR49	chronic gastritis-associated dyspepsia	Costa Rica	97
288	AAG09868	9964193	CR48	chronic gastritis-associated dyspepsia	Costa Rica	97
289	AAG09867	9964191	CR43	chronic gastritis-associated dyspepsia	Costa Rica	97
290	AAG09866	9964189	CR42	chronic gastritis-associated dyspepsia	Costa Rica	97
291	AAG09865	9964187	CR38	chronic gastritis-associated dyspepsia	Costa Rica	97
292	AAG09864	9964185	CR35	chronic gastritis-associated dyspepsia	Costa Rica	97
293	AAG09863	9964183	CR29	chronic gastritis-associated dyspepsia	Costa Rica	97
294	AAG09862	9964181	CR23	gastric adenocarcinoma	Costa Rica	97
295	AAG09861	9964179	CR22	gastric adenocarcinoma	Costa Rica	97
296	AAG09860	9964177	CR21	gastric adenocarcinoma	Costa Rica	97
297	AAG09859	9964175	CR20	gastric adenocarcinoma	Costa Rica	97
298	AAG09858	9964173	CR19	gastric adenocarcinoma	Costa Rica	97
299	AAG09857	9964171	CR13	gastric adenocarcinoma	Costa Rica	97
300	AAG09856	9964169	CR12	gastric adenocarcinoma	Costa Rica	97
301	AAG09855	9964167	CR9	gastric adenocarcinoma	Costa Rica	97
302	AAG09854	9964165	CR8	gastric adenocarcinoma	Costa Rica	97
303	AAG09853	9964163	CR7	gastric adenocarcinoma	Costa Rica	97
304	AAG09852	9964161	CR6	gastric adenocarcinoma	Costa Rica	97
305	AAG09851	9964159	CR5	gastric adenocarcinoma	Costa Rica	97
306	AAG09850	9964157	CR4	gastric adenocarcinoma	Costa Rica	97
307	AAG09849	9964155	CR2	gastric adenocarcinoma	Costa Rica	97
308	AAG09848	9964153	CR1	gastric adenocarcinoma	Costa Rica	97
309	AAF43611	7248669	SAfrica56		South Africa	99
310	ABA26017	75707113	CCUG 17874; NCTC 11638	gastritis		114
311	AAB99829	2827380	JK47			115
312	AAB99828	2827378	JK2-55			115
313	CAJ31364	83682455	NQ315		Colombia:Narino	116
314	AAB99827	2827376	JK22			118
315	AAB99826	2827374	JK1			118
316	AAL86899	19338966	CH-CTX1		Chile	118
317	ABA26022	75707118	CCUG 17874; NCTC 11638	gastritis		128
318	CAC42220	14530092			Viet Nam	133
319	CAC44458	14970755	from biopsy of Vietnamese gastritis patient 1		Viet Nam	134
320	CAB37805	4467707	NCTC 11637	gastritis	Australia	137
321	CAB37799	4467695	NCTC 11638		Australia	137
322	CAB37811	4467719	J166		USA	137
323	CAB37810	4467717	88-39		Thailand	137
324	CAB37809	4467715	97-42		China:Hong Kong	137
325	CAB37808	4467713	F32	gastric cancer	Japan	137
326	CAB37807	4467711	R29		China	137
327	CAB37806	4467709	88-28		Thailand	137
328	CAB37804	4467705	BO265		Germany	137
329	CAB37803	4467703	#12		Guatemala	137
330	CAB37802	4467701	5596		Gambia	137
331	CAB37801	4467699	25		Netherlands	137
332	CAB37800	4467697	SS1	gastritis	Australia	137
333	CAB37798	4467693	96-232		USA:Alaska	137
334	CAB37797	4467691	5-1		Lithuania	137
335	CAB37796	4467689	96-228		USA:Alaska	137
336	CAB37795	4467687	CC28		South Africa	137
337	CAB37794	4467685	N6		France	137
338	AAD11513	2114470	84-183			138
339	AAG16389	10444684	HPK28			148
340	AAG16388	10444682	HPK154			148
341	AAG16387	10444680	HPK76			148
342	AAG16386	10444678	HK9728			148
343	AAG16385	10444676	CC28			148
344	AAG16384	10444674	CC35			148
345	AAG16383	10444672	CC33			148
346	AAG16382	10444670	348c			148
347	AAG16381	10444668	304a			148
348	AAG16380	10444666	165c2			148
349	AAG16379	10444664	163c			148
350	AAG16378	10444662	99a2			148
351	AAG16377	10444660	98a			148
352	AAG16376	10444658	97a			148
353	AAG16375	10444656	951			148
354	AAG16374	10444654	88c			148
355	AAG16373	10444652	87a2			148
356	AAG16372	10444650	86c			148
357	AAG16371	10444648	84a			148
358	AAG16370	10444646	83a2			148
359	AAG16369	10444644	81a			148
360	AAG16368	10444642	7a			148
361	AAG16367	10444640	73c			148
362	AAG16366	10444638	70a			148
363	AAG16365	10444636	65a			148
364	AAG16364	10444634	64a			148
365	AAG16363	10444632	61a			148
366	AAG16362	10444630	58a			148
367	AAG16361	10444628	56a			148
368	AAG16360	10444626	4c			148
369	AAG16359	10444624	48a			148
370	AAG16358	10444622	47a			148
371	AAG16357	10444620	44a			148
372	AAG16356	10444618	40a			148
373	AAG16355	10444616	35c			148
374	AAG16354	10444614	356a12			148
375	AAG16353	10444612	345a2			148
376	AAG16352	10444610	342c2			148
377	AAG16351	10444608	340a			148
378	AAG16350	10444606	337c			148
379	AAG16349	10444604	335a			148
380	AAG16348	10444602	330c			148
381	AAG16347	10444600	32a			148
382	AAG16346	10444598	322a			148
383	AAG16345	10444596	31a			148
384	AAG16344	10444594	318a2			148
385	AAG16343	10444592	314c			148
386	AAG16342	10444590	303a			148
387	AAG16341	10444588	2a			148
388	AAG16340	10444586	29a			148
389	AAG16339	10444584	296a			148
390	AAG16338	10444582	293c			148
391	AAG16337	10444580	28a			148
392	AAG16336	10444578	27a			148
393	AAG16335	10444576	25a			148
394	AAG16334	10444574	24c			148
395	AAG16333	10444572	22a			148
396	AAG16332	10444570	192a			148
397	AAG16331	10444568	18a			148
398	AAG16330	10444566	186a			148
399	AAG16329	10444564	177a			148
400	AAG16328	10444562	168a2			148
401	AAG16327	10444560	160a			148
402	AAG16326	10444558	151a2			148
403	AAG16325	10444556	149c			148
404	AAG16324	10444554	136c2			148
405	AAG16323	10444552	128a			148
406	AAG16322	10444550	125a2			148
407	AAG16321	10444548	124a			148
408	AAG16320	10444546	123c			148
409	AAG16319	10444544	122a			148
410	AAG16318	10444542	111a			148
411	AAG16317	10444540	110a			148
412	AAG16316	10444538	10a2			148
413	AAG16315	10444536	106a			148
414	AAG16314	10444534	104c			148
415	AAG16313	10444532	103a			148
416	AAG16312	10444530	100a			148
417	CAB56457	5921372	AU10		Australia	149
418	CAB56491	5921370	NL7		Netherlands	149
419	CAB56492	5921368	NL23		Netherlands	149
420	CAB56456	5921366	TH8832		Thailand	149
421	CAB56455	5921364	CH8		China	149
422	CAB56454	5921362	CH7		China	149
423	CAB56453	5921360	AU5		Australia	149
424	CAB56452	5921358	AU21		Australia	149
425	CAB56493	5921356	NL79		Netherlands	149
426	CAB56494	5921354	NL45		Netherlands	149
427	CAB56486	5921352	US101		USA	149
428	CAB56451	5921350	AU1		Australia	149
429	CAB56497	5921348	NL105		Netherlands	149
430	CAB56490	5921346	US178		USA	149
431	CAB56450	5921344	PE9012		Peru	149
432	CAB56496	5921342	NL82		Netherlands	149
433	CAB56449	5921340	PO17		Portugal	149
434	CAB56448	5921338	PO16		Portugal	149
435	CAB56447	5921336	PO9		Portugal	149
436	CAB56488	5921330	US123		USA	149
437	CAB56441	5921314	JA147		Japan	150
438	CAB56440	5921312	JA149		Japan	150
439	CAB56439	5921310	JA214		Japan	150
440	CAB56438	5921308	JA127		Japan	150
441	CAB56430	5921292	Au4		Australia	150
442	CAB56495	5921334	US39		USA	154
443	CAB56489	5921332	US174		USA	154
444	CAB56487	5921328	US238		USA	154
445	CAB56485	5921326	US258		USA	154
446	CAB56446	5921324	PE9040		Peru	154
447	CAB56445	5921322	PE9042		Peru	154
448	CAB56444	5921320	PE9042		Peru	154
449	CAB56443	5921318	TH8839		Thailand	154
450	CAB56442	5921316	HK46		China: Hong Kong	154
451	CAB56437	5921306	JA3		Japan	154
452	CAB56436	5921304	TH8828		Thailand	154
453	CAB56435	5921302	HK42		China: Hong Kong	154
454	CAB56434	5921300	HK66		China: Hong Kong	154
455	CAB56433	5921298	HK12		China: Hong Kong	154
456	CAB56432	5921296	CH4		China	154
457	CAB56431	5921294	HK41		China: Hong Kong	154
458	CAB56429	5921290	HK8		China: Hong Kong	154
459	CAB56428	5921288	hk7		China: Hong Kong	154
460	CAB56427	5921286	CH2		China	154
461	CAB56426	5921284	HK43		China: Hong Kong	154
462	CAB56425	5921282	HK9		China:Hong Kong	154
463	CAA90990	3879676	Bristol N2			155
464	AAG16467	10444840	HPK154			170
465	AAG16466	10444838	HK9728			170
466	AAG16465	10444836	CC28			170
467	AAG16464	10444834	HPK76			170
468	AAG16463	10444832	HPK28			170
469	AAG16462	10444830	CC35			170
470	AAG16461	10444828	CC33			170
471	AAG16460	10444826	348c			170
472	AAG16459	10444824	304a			170
473	AAG16458	10444822	165c2			170
474	AAG16457	10444820	163c			170
475	AAG16456	10444818	99a2			170
476	AAG16455	10444816	98a			170
477	AAG16454	10444814	97a			170
478	AAG16453	10444812	951			170
479	AAG16452	10444810	88c			170
480	AAG16451	10444808	87a2			170
481	AAG16450	10444806	86c			170
482	AAG16449	10444804	84a			170
483	AAG16448	10444802	83a2			170
484	AAG16447	10444800	81a			170
485	AAG16446	10444798	7a			170
486	AAG16445	10444796	73c			170
487	AAG16444	10444794	70a			170
488	AAG16443	10444792	65a			170
489	AAG16442	10444790	64a			170
490	AAG16441	10444788	61a			170
491	AAG16440	10444786	58a			170
492	AAG16439	10444784	56a			170
493	AAG16438	10444782	4c			170
494	AAG16437	10444780	48a			170
495	AAG16436	10444778	47a			170
496	AAG16435	10444776	44a			170
497	AAG16434	10444774	40a			170
498	AAG16433	10444772	35c			170
499	AAG16432	10444770	356a12			170
500	AAG16431	10444768	345a2			170
501	AAG16430	10444766	342c2			170
502	AAG16429	10444764	340a			170
503	AAG16428	10444762	337c			170
504	AAG16427	10444760	335a			170
505	AAG16426	10444758	330c			170
506	AAG16425	10444756	32a			170
507	AAG16424	10444754	322a			170
508	AAG16423	10444752	31a			170
509	AAG16422	10444750	318a2			170
510	AAG16421	10444748	314c			170
511	AAG16420	10444746	303a			170
512	AAG16419	10444744	2a			170
513	AAG16418	10444742	29a			170
514	AAG16417	10444740	296a			170
515	AAG16416	10444738	293cg			170
516	AAG16415	10444736	28a			170
517	AAG16414	10444734	27a			170
518	AAG16413	10444732	25a			170
519	AAG16412	10444730	24c			170
520	AAG16411	10444728	22a			170
521	AAG16410	10444726	192a			170
522	AAG16409	10444724	18a			170
523	AAG16408	10444722	186a			170
524	AAG16407	10444720	177a			170
525	AAG16406	10444718	168a2			170
526	AAG16405	10444716	160a			170
527	AAG16404	10444714	151a2			170
528	AAG16403	10444712	149c			170
529	AAG16402	10444710	136c2m1			170
530	AAG16401	10444708	128a			170
531	AAG16400	10444706	125a2			170
532	AAG16399	10444704	124a			170
533	AAG16398	10444702	123c			170
534	AAG16397	10444700	122a			170
535	AAG16396	10444698	111a			170
536	AAG16395	10444696	110a			170
537	AAG16394	10444694	10a2			170
538	AAG16393	10444692	106a			170
539	AAG16392	10444690	104c			170
540	AAG16391	10444688	103a			170
541	AAG16390	10444686	100a			170
542	AAG16545	10444996	CC33			174
543	AAG16544	10444994	HPK154			174
544	AAG16543	10444992	HPK76			174
545	AAG16542	10444990	HPK28			174
546	AAG16541	10444988	HK9728			174
547	AAG16540	10444986	CC28			174
548	AAG16539	10444984	CC35			174
549	AAG16538	10444982	348c			174
550	AAG16537	10444980	304a			174
551	AAG16536	10444978	165c2			174
552	AAG16535	10444976	163c			174
553	AAG16534	10444974	99a2			174
554	AAG16533	10444972	98a			174
555	AAG16532	10444970	97a			174
556	AAG16531	10444968	951			174
557	AAG16530	10444966	88c			174
558	AAG16529	10444964	87a2			174
559	AAG16528	10444962	86c			174
560	AAG16527	10444960	84a			174
561	AAG16526	10444958	83a2			174
562	AAG16525	10444956	81a			174
563	AAG16524	10444954	7a			174
564	AAG16523	10444952	73c			174
565	AAG16522	10444950	70a			174
566	AAG16521	10444948	65a			174
567	AAG16520	10444946	64a			174
568	AAG16519	10444944	61a			174
569	AAG16518	10444942	58a			174
570	AAG16517	10444940	56a			174
571	AAG16516	10444938	4c			174
572	AAG16515	10444936	48a			174
573	AAG16514	10444934	47a			174
574	AAG16513	10444932	44a			174
575	AAG16512	10444930	40a			174
576	AAG16511	10444928	35c			174
577	AAG16510	10444926	356a12			174
578	AAG16509	10444924	345a2			174
579	AAG16508	10444922	342c2			174
580	AAG16507	10444920	340a			174
581	AAG16506	10444918	337c			174
582	AAG16505	10444916	335a			174
583	AAG16504	10444914	330c			174
584	AAG16503	10444912	32a			174
585	AAG16502	10444910	322a			174
586	AAG16501	10444908	31a			174
587	AAG16500	10444906	318a2			174
588	AAG16499	10444904	314c			174
589	AAG16498	10444902	303a			174
590	AAG16497	10444900	2a			174
591	AAG16496	10444898	29a			174
592	AAG16495	10444896	296a			174
593	AAG16494	10444894	293c			174
594	AAG16493	10444892	28a			174
595	AAG16492	10444890	27a			174
596	AAG16491	10444888	25a			174
597	AAG16490	10444886	24c			174
598	AAG16489	10444884	22a			174
599	AAG16488	10444882	192a			174
600	AAG16487	10444880	18a			174
601	AAG16486	10444878	186a			174
602	AAG16485	10444876	177a			174
603	AAG16484	10444874	168a2			174
604	AAG16483	10444872	160a			174
605	AAG16482	10444870	151a2			174
606	AAG16481	10444868	149c			174
607	AAG16480	10444866	136c2			174
608	AAG16479	10444864	128a			174
609	AAG16478	10444862	125a2			174
610	AAG16477	10444860	124a			174
611	AAG16476	10444858	123c			174
612	AAG16475	10444856	122a			174
613	AAG16474	10444854	111a			174
614	AAG16473	10444852	110a			174
615	AAG16472	10444850	10a2			174
616	AAG16471	10444848	106a			174
617	AAG16470	10444846	104c			174
618	AAG16469	10444844	103a			174
619	AAG16468	10444842	100a			174
620	AAL86895	19338958	CH-CTX1		Chile	175
621	CAD79637	29150187	H3027		United Kingdom:England	181
622	CAD79636	29150185	H3026		United Kingdom:England	181
623	CAD79635	29150183	H3028		United Kingdom:England	181
624	CAD79634	29150181	H3025		United Kingdom:England	181
625	CAD79633	29150179	H357		United Kingdom:England	181
626	CAD79632	29150177	H3024		United Kingdom:England	181
627	CAD79631	29150175	H3023		United Kingdom:England	181
628	CAD79630	29150173	H3022		United Kingdom:England	181
629	CAD79629	29150171	H3019		United Kingdom:England	181
630	CAD79628	29150169	H3014		United Kingdom:England	181
631	CAD79627	29150167	H3018		United Kingdom:England	181
632	CAD79626	29150165	H3016		United Kingdom:England	181
633	CAD79625	29150163	H3015		United Kingdom:England	181
634	CAD79624	29150161	H3013		United Kingdom:England	181
635	AAG16623	10445152	HK9728			186
636	AAG16622	10445150	HPK28			186
637	AAG16621	10445148	HPK154			186
638	AAG16620	10445146	HPK76			186
639	AAG16619	10445144	CC28			186
640	AAG16618	10445142	CC35			186
641	AAG16617	10445140	CC33			186
642	AAG16616	10445138	348c			186
643	AAG16615	10445136	304a			186
644	AAG16614	10445134	165c2			186
645	AAG16613	10445132	163c			186
646	AAG16612	10445130	99a2			186
647	AAG16611	10445128	98a			186
648	AAG16610	10445126	97a			186
649	AAG16609	10445124	951			186
650	AAG16608	10445122	88c			186
651	AAG16607	10445120	87a2			186
652	AAG16606	10445118	86c			186
653	AAG16605	10445116	84a			186
654	AAG16604	10445114	83a2			186
655	AAG16603	10445112	81a			186
656	AAG16602	10445110	7a			186
657	AAG16601	10445108	73c			186
658	AAG16600	10445106	70a			186
659	AAG16599	10445104	65a			186
660	AAG16598	10445102	64a			186
661	AAG16597	10445100	61a			186
662	AAG16596	10445098	58a			186
663	AAG16595	10445096	56a			186
664	AAG16594	10445094	4c			186
665	AAG16593	10445092	48a			186
666	AAG16592	10445090	47a			186
667	AAG16591	10445088	44a			186
668	AAG16590	10445086	40a			186
669	AAG16589	10445084	35c			186
670	AAG16588	10445082	356a12			186
671	AAG16587	10445080	345a2			186
672	AAG16586	10445078	342c2			186
673	AAG16585	10445076	340a			186
674	AAG16584	10445074	337c			186
675	AAG16583	10445072	335a			186
676	AAG16582	10445070	330c			186
677	AAG16581	10445068	32a			186
678	AAG16580	10445066	322a			186
679	AAG16579	10445064	31a			186
680	AAG16578	10445062	318a2			186
681	AAG16577	10445060	314c			186
682	AAG16576	10445058	303a			186
683	AAG16575	10445056	2a			186
684	AAG16574	10445054	29a			186
685	AAG16573	10445052	296a			186
686	AAG16572	10445050	293cg			186
687	AAG16571	10445048	28a			186
688	AAG16570	10445046	27a			186
689	AAG16569	10445044	25a			186
690	AAG16568	10445042	24c			186
691	AAG16567	10445040	22a			186
692	AAG16566	10445038	192a			186
693	AAG16565	10445036	18a			186
694	AAG16564	10445034	186a			186
695	AAG16563	10445032	177a			186
696	AAG16562	10445030	168a2			186
697	AAG16561	10445028	160a			186
698	AAG16560	10445026	151a2			186
699	AAG16559	10445024	149c			186
700	AAG16558	10445022	136c2m1			186
701	AAG16557	10445020	128a			186
702	AAG16556	10445018	125a2			186
703	AAG16555	10445016	124a			186
704	AAG16554	10445014	123c			186
705	AAG16553	10445012	122a			186
706	AAG16552	10445010	111a			186
707	AAG16551	10445008	110a			186
708	AAG16550	10445006	10a2			186
709	AAG16549	10445004	106a			186
710	AAG16548	10445002	104c			186
711	AAG16547	10445000	103a			186
712	AAG16546	10444998	100a			186
713	AAD27691	4680601	ATCC 43504			187
714	CAD79609	29150056	H3027		United Kingdom:England	195
715	CAD79608	29150054	H3026		United Kingdom:England	195
716	CAD79607	29150052	H3028		United Kingdom:England	195
717	CAD79606	29150050	H3025		United Kingdom:England	195
718	CAD79605	29150048	H357		United Kingdom:England	195
719	CAD79604	29150046	H3024		United Kingdom:England	195
720	CAD79603	29150044	H3022		United Kingdom:England	195
721	CAD79602	29150042	H3019		United Kingdom:England	195
722	CAD79601	29150040	H3015		United Kingdom:England	195
723	CAD79600	29150038	H3014		United Kingdom:England	195
724	CAD79599	29150036	H3013		United Kingdom:England	195
725	AAL86893	19338954	CH-CTX1		Chile	196
726	CAD30454	20338983	Bristol N2			197
727	CAD79623	29150159	H3027		United Kingdom:England	209
728	CAD79622	29150157	H3026		United Kingdom:England	209
729	CAD79621	29150155	H357		United Kingdom:England	209
730	CAD79620	29150078	H3024		United Kingdom:England	209
731	CAD79619	29150076	H3022		United Kingdom:England	209
732	CAD79618	29150074	H3020		United Kingdom:England	209
733	CAD79617	29150072	H3019		United Kingdom:England	209
734	CAD79616	29150070	H3017		United Kingdom:England	209
735	CAD79615	29150068	H3016		United Kingdom:England	209
736	CAD79614	29150066	H3015		United Kingdom:England	209
737	CAD79613	29150064	H3014		United Kingdom:England	209
738	CAD79612	29150062	H3028		United Kingdom:England	209
739	CAD79611	29150060	H3025		United Kingdom:England	209
740	CAD79610	29150058	H3013		United Kingdom:England	209
741	AAL86897	19338962	CH-CTX1		Chile	238
742	ABA26020	75707116	CCUG 17874; NCTC 11638	gastritis		240
743	AAB66700	2327048	F80	duodenal ulcer		244
744	AAB66699	2327042	F94			244
745	AAB66698	2327038	F84			244
746	AAL86898	19338964	CH-CTX1		Chile	260
747	ABG45806	109726706				264
748	ABA87132	77543437	NCTC 11639			282
749	AAD11514	2114471	84-183			442
750	ABA26023	75707119	CCUG 17874; NCTC 11638	gastritis		470
751	AAL86901	19338970	CH-CTX1		Chile	472
752	AAL86894	19338956	CH-CTX1		Chile	514
753	ABA26021	75707117	CCUG 17874; NCTC 11638	gastritis		534
754	AAL86900	19338968	CH-CTX1		Chile	546
755	AAL86896	19338960	CH-CTX1		Chile	559
756	ABA26018	75707114	CCUG 17874; NCTC 11638	gastritis		671
757	BAD51901	52782412	F36	atrophic gastritis	Japan: Fukui	981
758	BAD51896	52782402	F21		Japan: Fukui	981
759	BAD51932	52782474	NCTC 11637	gastritis	Australia	983
760	BAD51931	52782472	OK210	duodenal ulcer	Japan: Okinawa	983
761	BAD51930	52782470	OK204	duodenal ulcer	Japan: Okinawa	983
762	BAD51929	52782468	OK194	atrophic gastritis	Japan: Okinawa	983
763	BAD51928	52782466	OK187	duodenal ulcer	Japan: Okinawa	983
764	BAD51927	52782464	OK185	duodenal ulcer	Japan: Okinawa	983
765	BAD51926	52782462	OK181	atrophic gastritis	Japan: Okinawa	983
766	BAD51925	52782460	OK180	duodenal ulcer	Japan: Okinawa	983
767	BAD51924	52782458	OK160	atrophic gastritis	Japan: Okinawa	983
768	BAD51923	52782456	OK159	atrophic gastritis	Japan: Okinawa	983
769	BAD51922	52782454	OK158	duodenal ulcer	Japan: Okinawa	983
770	BAD51921	52782452	OK155	atrophic gastritis	Japan: Okinawa	983
771	BAD51920	52782450	OK144	duodenal ulcer	Japan: Okinawa	983
772	BAD51919	52782448	OK139	atrophic gastritis	Japan: Okinawa	983
773	BAD51918	52782446	OK131		Japan: Okinawa	983
774	BAD51917	52782444	OK130	duodenal ulcer	Japan: Okinawa	983
775	BAD51916	52782442	OK129	gastritis	Japan: Okinawa	983
776	BAD51915	52782440	OK118	atrophic gastritis	Japan: Okinawa	983
777	BAD51914	52782438	OK113	duodenal ulcer	Japan: Okinawa	983
778	BAD51913	52782436	OK112	gastritis	Japan: Okinawa	983
779	BAD51912	52782434	OK111	atrophic gastritis	Japan: Okinawa	983
780	BAD51911	52782432	OK109	gastritis	Japan: Okinawa	983
781	BAD51910	52782430	OK107	gastritis	Japan: Okinawa	983
782	BAD51909	52782428	OK101	gastritis	Japan: Okinawa	983
783	BAD51908	52782426	F92	atrophic gastritis	Japan: Fukui	983
784	BAD51907	52782424	F80	duodenal ulcer	Japan: Fukui	983
785	BAD51906	52782422	F79	gastric ulcer	Japan: Fukui	983
786	BAD51905	52782420	F55	atrophic gastritis	Japan: Fukui	983
787	BAD51904	52782418	F52		Japan: Fukui	983
788	BAD51903	52782416	F44		Japan: Fukui	983
789	BAD51902	52782414	F37	atrophic gastritis	Japan: Fukui	983
790	BAD51900	52782410	F32	gastric cancer	Japan: Fukui	983
791	BAD51899	52782408	F31		Japan: Fukui	983
792	BAD51898	52782406	F28	gastritis	Japan: Fukui	983
793	BAD51897	52782404	F26	atrophic gastritis	Japan: Fukui	983
794	BAD51895	52782400	F18	atrophic gastritis	Japan: Fukui	983
795	BAD51894	52782398	F17	gastritis	Japan: Fukui	983
796	BAD51893	52782396	F16	gastritis	Japan: Fukui	983
797	BAD51892	52782394	F15	atrophic gastritis	Japan: Fukui	983
798	BAD51891	52782392	F13	atrophic gastritis	Japan: Fukui	983
799	BAD51779	52693852	OK109	gastritis	Japan: Okinawa	1289
800	AAC77452	3873236	F79	gastric ulcer		1290
801	BAD51781	52693856	OK118	atrophic gastritis	Japan: Okinawa	1291
802	BAD51774	52693842	F32	gastric cancer	Japan: Fukui	1291
803	BAD51772	52693838	F18	atrophic gastritis	Japan: Fukui	1291
804	BAD51770	52693834	F16	gastritis	Japan: Fukui	1291
805	BAD51769	52693832	F15	atrophic gastritis	Japan: Fukui	1291
806	AAC77450	3873232	F37	atrophic gastritis		1295
807	BAD51780	52693854	OK111	atrophic gastritis	Japan: Okinawa	1295
808	BAD51776	52693846	F92	atrophic gastritis	Japan: Fukui	1295
809	BAD51775	52693844	F80	duodenal ulcer	Japan: Fukui	1295
810	AAC77451	3873234	F71			1296
811	BAD51795	52693884	OK194	atrophic gastritis	Japan: Okinawa	1296
812	BAD51788	52693870	OK159	atrophic gastritis	Japan: Okinawa	1296
813	BAD51787	52693868	OK158	duodenal ulcer	Japan: Okinawa	1296
814	BAD51777	52693848	OK101	gastritis	Japan: Okinawa	1296
815	BAD51773	52693840	F26	atrophic gastritis	Japan: Fukui	1296
816	BAD51771	52693836	F17	gastritis	Japan: Fukui	1296
817	BAD51768	52693830	F13	atrophic gastritis	Japan: Fukui	1296
818	BAD51783	52693860	OK130	duodenal ulcer	Japan: Okinawa	1301
819	BAD51790	52693874	OK179		Japan: Okinawa	1302
820	BAD51797	52693888	OK205		Japan: Okinawa	1303
821	BAD51796	52693886	OK204	duodenal ulcer	Japan: Okinawa	1303
822	BAD51794	52693882	OK187	duodenal ulcer	Japan: Okinawa	1303
823	BAD51793	52693880	OK185	duodenal ulcer	Japan: Okinawa	1303
824	BAD51792	52693878	OK181	atrophic gastritis	Japan: Okinawa	1303
825	BAD51791	52693876	OK180	duodenal ulcer	Japan: Okinawa	1303
826	BAD51789	52693872	OK160	atrophic gastritis	Japan: Okinawa	1303
827	BAD51785	52693864	OK144	duodenal ulcer	Japan: Okinawa	1303
828	BAD51784	52693862	OK139	atrophic gastritis	Japan: Okinawa	1303
829	BAD51778	52693850	OK107	gastritis	Japan: Okinawa	1303
830	BAD51798	52693890	OK210	duodenal ulcer	Japan: Okinawa	1323
831	BAD51782	52693858	OK129	gastritis	Japan: Okinawa	1323
832	BAD51786	52693866	OK155	atrophic gastritis	Japan: Okinawa	1327
